# Supplementary material for: Vocal fold leukoplakia recurrence risk model
Source: Sci Rep. 2024 Jan 2;14:266. doi: 10.1038/s41598-023-50691-3 (PMC10761819; doi:10.1038/s41598-023-50691-3)
Supplement: Supplementary file 1 — Supplementary Information. [file 41598_2023_50691_MOESM1_ESM.xlsx]

## Sheet: Sheet 1
age	female	left_side	localisation	focus	ant_comm	WLI	Ni2019_num	Ni2019_bin	biopsy_first	WHO2017	Recurrence	smoking	alcohol	Time to leukoplakia recurrence		Supplementary table	Legend
63	0	1	2	2	1	3	1	0	0	0	1	1	0	24			female	0 - male; 1 - female
84	0	0	1	1	0	1	2	0	1	0	1	1	1	44			localisation	1 - unilateral; 2 - bilateral
73	0	0	2	2	1	3	6	1	0	1	1	1	0	13			left_side	1 - left side; 0 - right side
60	0	0	1	1	0	1	2	0	0	0	1	1	0	25			focus	1 - unifocal; 2 - multifocal
53	1	1	1	2	0	1	2	0	0	0	1	1	1	12			ant_comm	1 - anterior commissure (AC) involvement; 0 - without AC involvement
48	0	0	1	2	1	1	4	1	1	0	1	1	1	21			WLI	using Chen 2019 classification: 1 - flat and smooth; 2 - elevated and smooth; 3 - rough
75	0	0	2	2	1	2	1	0	1	0	1	1	0	28			Ni2019_num	using Ni 2019 classification: numbers from 1 to 6
59	1	1	1	1	0	3	5	1	0	1	1	1	1	22			Ni2019_bin	binarized Ni2019_num: 0, when Ni2019_num < 4; 1 in other cases
56	0	0	1	1	1	1	4	1	0	0	1	1	0	12			biopsy_first	1 - biopsy first; 0 - without biopsy
71	0	0	1	1	1	1	4	1	0	0	1	1	1	10			WHO2017	0 - low-grade dysplasia; 1 - high-grade dysplasia
61	0	0	1	1	0	3	5	1	0	1	1	0	0	20			Recurrence	0 - without recurrence of leukoplakia; 1 - with recurrence
71	0	0	1	1	1	3	5	1	1	1	1	1	0	18			smoking	1 - current or past smoker; 0 - never a smoker
77	0	0	1	2	1	1	4	1	0	0	1	1	1	24			alcohol	1 - present alcohol drinking; 0 - no alcohol drinking
70	0	1	2	2	1	3	6	1	0	1	1	1	0	12			Time to leukoplakia recurrence	period in months
61	0	0	2	2	1	3	4	1	1	1	1	1	1	32
61	0	0	1	1	1	1	4	1	0	0	1	1	0	28
71	0	1	1	1	0	1	1	0	1	0	1	1	1	21
68	0	0	1	1	0	1	1	0	1	0	1	1	1	8
57	0	0	1	1	1	3	6	1	0	1	1	1	1	31
77	1	0	1	1	0	3	6	1	1	1	1	1	1	12
68	1	0	2	2	1	3	6	1	1	1	1	1	1	10
65	0	0	1	1	0	1	2	0	0	0	1	1	1	9
73	0	0	1	2	0	2	4	1	1	1	1	1	1	24
62	0	0	1	1	0	1	2	0	0	0	1	1	1	30
69	0	0	2	1	1	2	4	1	0	0	1	1	1	9
67	0	0	1	2	1	1	2	0	0	0	1	1	0	12
72	0	0	2	1	0	1	2	0	0	0	1	1	1	11
54	0	0	1	1	0	1	4	1	0	0	1	1	0	31
63	0	0	1	2	0	1	2	0	0	0	1	1	0	10
65	0	0	1	2	0	2	4	1	1	1	1	1	0	28
69	0		1	2	0	1	4	1	0	1	1	1	0	2
57	0	0	1	1	0	1	2	0	0	0	1	1	1	11
72	0	1	2	2	0	1	2	0	0	0	1	1	1	38
72	0	0	2	2	0	1	3	0	0	0	1	1	1	17
75	0	0	1	1	0	1	2	0	1	1	1	0	0	13
48	0	0	2	2	1	3	6	1	1	1	1	1	1	37
63	0	0	1	2	0	1	1	0	0	0	1	1	1	23
68	0	1	1	2	0	3	5	1	0	1	1	1	1	8
54	0	1	1	1	0	1	2	0	0	0	1	1	1	5
68	0	1	1	1	0	1	2	0	0	0	1	1	1	12
57	0	1	1	1	0	2	2	0	1	0	1	1	0	18
71	0	0	1	1	0	1	6	1	0	1	0	0	0
58	0	1	1	1	0	1	1	0	1	0	0	1	0
68	0	1	2	2	0	2	3	0	1	0	0	1	1
57	0	0	1	2	0	3	5	1	1	0	0	1	1
47	0	1	2	1	0	1	3	0	0	0	0	1	0
62	1	0	1	1	0	2	1	0	0	0	0	1	1
73	0	0	1	1	0	2	4	1	1	0	0	0	1
69	0	0	1	1	0	2	2	0	0	0	0	0	1
74	0	0	1	1	0	2	5	1	1	1	0	1	1
53	0	1	2	1	0	3	6	1	1	1	0	1	1
73	1	0	1	1	0	3	1	0	0	0	0	1	0
66	0	1	2	1	0	2	5	1	1	1	0	0	1
54	1	1	2	1	0	2	1	0	0	0	0	1	0
65	1	0	1	1	0	3	1	0	0	0	0	1	0
64	0	0	1	2	0	2	5	1	0	0	0	1	1
68	0	1	1	1	0	3	5	1	1	1	0	1	0
60	0	1	1	1	0	2	5	1	0	1	0	1	1
65	0	0	1	1	0	2	2	0	0	0	0	1	1
55	1	1	1	1	0	3	1	0	0	1	0	0	1
54	0	1	1	1	1	2	4	1	0	1	0	0	1
47	1	1	2	1	0	1	2	0	0	0	0	1	0
57	1	1	1	1	0	1	1	0	1	0	0	1	1
60	0	1	1	1	0	1	2	0	1	0	0	1	1
72	1	0	1	1	0	3	4	1	0	0	0	0	0
57	0	0	1	1	0	3	3	0	0	0	0	1	1
63	0	1	1	1	0	3	3	0	0	0	0	1	1
38	0	0	2	2	0	1	2	0	0	0	0	0	1
53	0	1	1	1	0	2	2	0	1	1	0	0	0
63	0	0	1	1	1	1	2	0	0	0	0	1	1
60	1	0	1	1	0	1	1	0	0	0	0	1	1
65	1	0	1	2	1	1	1	0	0	0	0	1	1
76	0	0	1	1	1	1	2	0	0	0	0	1	1
67	1	1	1	2	0	1	2	0	0	1	0	1	0
67	0	1	1	1	0	1	1	0	0	0	0	0	1
61	0	0	1	2	0	1	1	0	0	0	0	1	1
54	0	1	1	2	0	1	2	0	0	0	0	0	1
50	0	0	1	2	1	1	2	0	0	1	0	1	1
61	0	0	1	1	0	1	2	0	0	0	0	1	1
43	0	0	1	1	0	3	5	1	1	1	0	1	1
71	0	0	1	2	1	1	1	0	0	0	0	1	1
56	0	0	1	2	0	1	1	0	0	0	0	1	0
57	0	0	1	2	0	1	2	0	0	0	0	1	1
54	0	0	1	2	0	1	2	0	0	0	0	1	1
47	0	1	1	2	1	2	4	1	0	0	0	1	1
60	0	0	1	2	0	1	1	0	0	0	0	1	0
71	0	0	1	2	0	1	2	0	0	0	0	1	1
61	0	0	1	1	1	1	1	0	0	0	0	1	1
58	0	0	1	2	0	1	1	0	0	0	0	1	1
60	0	0	1	2	1	1	2	0	0	1	0	1	1
74	0	0	1	1	0	1	2	0	0	0	0	1	1
60	0	0	1	1	1	1	1	0	0	1	0	1	1
64	0	0	1	1	0	1	4	1	0	0	0	1	1
56	0	0	1	2	0	1	2	0	0	1	0	0	0
58	0	0	1	1	0	1	1	0	0	0	0	1	1
63	0	0	1	1	1	1	2	0	0	0	0	1	1
28	0	0	1	2	1	1	1	0	0	0	0	1	1
52	1	0	1	1	0	1	2	0	0	1	0	1	0
48	1	0	1	1	0	1	4	1	1	1	0	1	1
59	0	1	1	2	0	2	1	0	1	0	0	1	0
53	0	1	2	1	0	1	1	0	0	0	0	1	0
63	0	0	1	1	0	3	5	1	1	1	0	0	0
66	0	0	1	1	1	2	5	1	1	1	0	1	1
61	0	1	1	2	1	2	4	1	0	0	0	1	0
67	0	0	1	1	0	1	2	0	1	0	0	1	0
72	0	1	2	2	0	2	1	0	0	0	0	0	0
68	0	1	1	1	0	1	2	0	0	0	0	0	0
63	0	1	1	2	0	2	1	0	0	0	0	1	0
81	1	0	1	1	0	2	2	0	0	0	0	0	1
39	1	1	2	1	0	1	1	0	0	0	0	1	1
43	0	0	1	1	1	3	1	0	0	0	0	0	1
37	0	0	1	1	1	1	3	0	0	1	0	0	0
59	1	0	1	1	0	1	6	1	0	1	0	1	1
68	0	0	1	1	0	1	2	0	1	0	0	1	0
58	0	0	1	1	0	1	1	0	0	0	0	1	1
65	0	0	1	1	0	2	4	1	0	0	0	1	0
65	0	0	1	1	0	1	2	0	0	0	0	1	1
61	0	0	2	2	1	3	5	1	0	1	0	1	1
48	0	0	2	2	0	3	5	1	1	1	0	1	0
62	0	1	1	1	0	1	2	0	0	1	0	1	1
72	0	1	1	2	0	1	2	0	0	0	0	1	1
55	0	1	1	1	0	2	1	0	0	0	0	0	0
61	0	0	1	1	0	1	2	0	1	0	0	1	0
69	0	1	1	2	0	2	5	1	0	1	0	1	1
57	0	1	1	2	0	1	2	0	0	1	0	1	1
68	0	0	2	2	0	1	2	0	0	0	0	1	1
64	0	0	1	1	0	1	2	0	1	0	0	1	0
52	0	1	1	1	0	1	2	0	1	0	0	1	1
44	0	0	1	1	0	1	2	0	0	0	0	1	1
53	0	0	2	2	0	1	2	0	0	0	0	1	1
55	1	0	1	1	0	1	1	0	1	0	0	1	1
59	0	0	1	1	1	1	1	0	0	0	0	1	1
59	1	0	1	2	0	1	2	0	0	0	0	1	1
72	0	0	1	2	1	1	1	0	0	0	0	1	0
61	0	0	1	1	0	1	4	1	0	0	0	1	1
40	0	1	1	2	0	1	4	1	0	0	0	0	1
61	0	0	1	2	0	1	2	0	0	0	0	1	1
56	0	0	2	2	1	1	4	1	0	0	0	1	1
54	0	0	1	2	1	2	1	0	0	0	0	1	0
67	0	0	1	1	1	1	2	0	0	0	0	1	0
68	0	0	1	2	1	2	6	1	1	1	0	1	1
62	0	0	1	2	1	1	2	0	0	0	0	1	1
44	0	0	2	1	0	2	1	0	0	0	0	1	0
66	1	1	1	1	0	1	2	0	0	0	0	1	0
60	0	1	1	2	0	2	1	0	0	0	0	1	1
55	0	0	1	2	0	3	4	1	0	1	0	0	1
60	1	1	1	1	0	3	2	0	0	1	0	1	1
63	0	0	1	2	0	1	4	1	0	0	0	1	1
26	0	1	1	1	0	1	1	0	1	0	0	0	0
59	0	1	1	1	0	2	2	0	0	1	0	1	1
41	1	0	1	1	0	2	2	0	0	0	0	1	1
79	0	1	1	2	0	1	3	0	0	0	0	1	1
60	1	0	1	1	0	2	2	0	0	0	0	1	0
62	1	1	2	1	0	1	2	0	0	0	0	1	1
57	1	1	1	1	0	1	2	0	0	1	0	0	1
41	0	1	1	1	0	1	1	0	0	0	0	1	1
38	0	1	2	2	0	1	1	0	1	0	0	1	0
45	0	1	1	1	0	1	2	0	0	1	0	0	0
61	1	0	1	1	0	2	2	0	0	0	0	1	1
74	1	1	1	1	1	2	2	0	0	0	0	1	1
50	0	1	1	1	0	2	1	0	0	0	0	0	0
80	1	1	2	1	0	2	1	0	0	0	0	1	0
52	0	1	1	2	0	2	3	0	1	0	0	1	0
62	0	1	1	1	0	1	1	0	0	0	0	0	0
62	0	0	1	1	0	2	2	0	0	0	0	1	0
57	1	1	2	1	0	1	2	0	0	0	0	1	1
62	0	1	1	1	0	1	4	1	1	0	0	1	0
68	0	0	1	1	0	1	2	0	0	1	0	1	1
37	0	0	1	1	0	1	1	0	0	0	0	0	0
61	0	1	1	2	0	3	6	1	0	0	0	1	0
62	1	0	1	1	0	1	1	0	0	0	0	1	0
68	0	1	2	2	0	2	6	1	1	0	0	1	1
72	0	1	1	2	0	3	6	1	0	0	0	1	1
67	1	0	1	1	1	1	2	0	0	0	0	0	1
80	0	0	1	1	1	3	6	1	0	1	0	1	0
74	0	0	1	1	0	2	4	1	0	0	0	1	1
66	1	0	1	2	0	1	2	0	0	0	0	1	0
74	0	1	1	2	0	1	1	0	0	0	0	1	1
64	0	1	1	2	0	2	1	0	0	0	0	0	0
64	0	0	2	2	0	1	2	0	1	0	0	1	1
67	0	0	1	1	0	2	2	0	0	0	0	1	0
67	0	0	1	1	1	1	1	0	0	0	0	1	0
81	0	0	1	1	0	1	1	0	0	0	0	0	0
41	1	1	1	1	0	2	2	0	0	0	0	1	1
59	0	0	1	1	0	1	2	0	0	0	0	1	1
57	0	0	1	2	0	1	2	0	0	0	0	1	1
68	0	1	2	1	0	3	6	1	1	1	0	1	1
71	0	0	1	1	0	1	1	0	1	0	0	0	1
41	0	1	1	1	0	2	6	1	0	0	0	0	1
76	1	0	2	2	0	1	1	0	1	0	0	1	0
73	1	1	1	1	0	3	5	1	1	1	0	1	1
65	0	0	1	1	0	3	3	0	0	0	0	0	1
61	1	0	1	1	0	1	1	0	1	0	0	0	0
57	0	1	1	1	1	2	2	0	0	0	0	0	1
72	0	0	1	1	0	1	1	0	0	0	0	1	0
58	0	0	1	1	1	2	5	1	0	0	0	0	0
67	0	0	2	2	1	2	3	0	0	0	0	0	0
71	0	1	2	2	1	1	1	0	0	0	0	0	0
68	0	0	1	1	0	1	1	0	1	0	0	1	1
52	0	1	1	2	0	1	3	0	0	0	0	1	0
58	1	0	2	1	0	2	5	1	0	0	0	1	1
71	0	0	1	1	1	2	4	1	0	1	0	1	1
65	0	1	1	1	0	1	2	0	1	0	0	1	1
58	0	0	2	2	0	1	2	0	0	0	0	0	1
48	0	0	1	1	0	1	2	0	0	1	0	1	1
64	1	0	1	1	0	2	2	0	0	0	0	0	0
69	0	1	1	1	0	2	4	1	0	0	0	0	1
